# Supplementary material for: Expression pattern of glycoside hydrolase genes in Lutzomyia longipalpis reveals key enzymes involved in larval digestion
Source: Front Physiol. 2014 Aug 5;5:276. doi: 10.3389/fphys.2014.00276 (PMC4122206; doi:10.3389/fphys.2014.00276)
Supplement: Supplementary file 10 [file DataSheet10.ZIP]

Archive with 7 entries (6 files):
- Supplementary Tables/
- Supplementary Tables/Table S1.PDF
- Supplementary Tables/Table S2.PDF
- Supplementary Tables/Table S3.PDF
- Supplementary Tables/Table S4.PDF
- Supplementary Tables/Table S5.PDF
- Supplementary Tables/Table S6.PDF
